# Supplementary material for: Fungal small RNAs ride in extracellular vesicles to enter plant cells through clathrin-mediated endocytosis
Source: Nat Commun. 2023 Jul 20;14:4383. doi: 10.1038/s41467-023-40093-4 (PMC10359353; doi:10.1038/s41467-023-40093-4)
Supplement: Supplementary file 6 — Source Data [file 41467_2023_40093_MOESM6_ESM.xlsx]

## Sheet: Fig 1a
Fraction 4								Fraction 5
Bin centre (nm)	Concentration (particles / ml)	Concentration (particles / ml)	Concentration (particles / ml)	Concentration (particles / ml)	Concentration average	Standard Error		Bin centre (nm)	Concentration (particles / ml)	Concentration (particles / ml)	Concentration (particles / ml)	Concentration (particles / ml)	Concentration average	Standard Error
0.5	0	0	0	0	0	0		0.5	0	0	0	0	0	0
1.5	0	0	0	0	0	0		1.5	0	0	0	0	0	0
2.5	0	0	0	0	0	0		2.5	0	0	0	0	0	0
3.5	0	0	0	0	0	0		3.5	0	0	0	0	0	0
4.5	0	0	0	0	0	0		4.5	0	0	0	0	0	0
5.5	0	0	0	0	0	0		5.5	0	0	0	0	0	0
6.5	0	9	0	0	2	2		6.5	0	2	0	0	0	0
7.5	0	11284	0	0	2821	2821		7.5	0	399	0	0	100	100
8.5	0	262617	0	0	65654	65654		8.5	0	3809	3	0	953	952
9.5	0	737065	0	86	184288	184259		9.5	0	11337	403	0	2935	2802
10.5	0	830525	0	8750	209819	206912		10.5	0	25282	8534	0	8454	5959
11.5	0	744159	0	90900	208765	179746		11.5	0	58024	56060	0	28521	16471
12.5	0	725107	0	254361	244867	170939		12.5	0	140313	174241	0	78638	45927
13.5	0	835625	0	376962	303147	198490		13.5	0	329577	345011	0	168647	97419
14.5	0	1103083	0	448460	387886	260782		14.5	0	691589	531255	0	305711	179511
15.5	0	1550122	0	529351	519868	365381		15.5	0	1234399	720649	4	488763	301042
16.5	0	2152974	0	667407	705095	507616		16.5	3	1850315	924190	106	693654	442829
17.5	0	2790024	0	895948	921493	657670		17.5	32	2359154	1159271	1162	879905	563663
18.5	0	3255617	0	1237301	1123230	768298		18.5	255	2626927	1438511	6804	1018124	634021
19.5	16	3374009	0	1691952	1266494	807806		19.5	1388	2635771	1763972	25234	1106592	655829
20.5	237	3121763	0	2224500	1336625	793071		20.5	5499	2457931	2124038	67350	1163705	654516
21.5	2046	2630195	0	2762619	1348715	778560		21.5	16628	2190597	2493382	142399	1210752	656540
22.5	11251	2077773	0	3216414	1326360	797165		22.5	40106	1910877	2837469	255568	1261005	671383
23.5	42687	1591010	3	3509300	1285750	828438		23.5	80225	1663472	3121192	408231	1318280	691051
24.5	119651	1219770	17	3602855	1235573	835472		24.5	137773	1467089	3318515	598558	1380484	702330
25.5	262430	962600	83	3503996	1182277	800122		25.5	209374	1325259	3418919	821083	1443659	696822
26.5	472616	798268	333	3254967	1131546	726511		26.5	288986	1234874	3428200	1065774	1504459	673503
27.5	727606	704542	1128	2914645	1086980	632116		27.5	370288	1191206	3364231	1317890	1560904	636742
28.5	990223	665149	3293	2540597	1049815	537677		28.5	448471	1190281	3250443	1559550	1612186	592937
29.5	1224720	670706	8434	2177588	1020362	458911		29.5	520882	1229667	3109899	1772917	1658341	547549
30.5	1408088	717555	19258	1853688	999647	401762		30.5	586775	1308409	2961534	1943930	1700162	503619
31.5	1532611	806079	39736	1581967	990098	363052		31.5	646672	1426512	2818696	2065102	1739246	462143
32.5	1602236	938661	75003	1364809	995177	336038		32.5	701737	1584118	2689337	2136386	1777895	423764
33.5	1627065	1116946	130914	1198445	1018342	316258		33.5	753333	1780479	2577018	2164073	1818726	390597
34.5	1618816	1338111	213285	1076466	1061670	303700		34.5	802777	2012810	2482130	2158462	1864045	367098
35.5	1588139	1590558	326918	992017	1124408	300813		35.5	851241	2275208	2402993	2131316	1915190	358964
36.5	1543532	1850677	474518	938898	1201906	307663		36.5	899750	2557887	2336743	2093838	1972054	369782
37.5	1491249	2083393	655677	911929	1285562	318224		37.5	949210	2847036	2279995	2055480	2032930	397782
38.5	1435664	2248704	866159	906896	1364356	322054		38.5	1000459	3125536	2229346	2023506	2094712	436194
39.5	1379761	2313427	1097760	920305	1427813	309989		39.5	1054305	3374606	2181744	2003066	2153430	476337
40.5	1325579	2263205	1338972	949064	1469205	279668		40.5	1111549	3576155	2134754	1997528	2204997	510202
41.5	1274551	2108122	1576450	990203	1487331	239049		41.5	1173003	3715370	2086723	2008867	2245991	531662
42.5	1227730	1878501	1797039	1040668	1485985	207330		42.5	1239484	3782933	2036844	2038003	2274316	536892
43.5	1185933	1613519	1989841	1097235	1471632	206250		43.5	1311809	3776302	1985125	2085057	2289573	524476
44.5	1149815	1349065	2147765	1156566	1450803	236868		44.5	1390780	3699775	1932273	2149498	2293082	495289
45.5	1119911	1110208	2268195	1215382	1428424	280928		45.5	1477165	3563384	1879535	2230240	2287581	452239
46.5	1096659	909655	2352710	1270730	1407438	323600		46.5	1571678	3380984	1828499	2325679	2276710	399977
47.5	1080414	750298	2406101	1320255	1389267	358514		47.5	1674961	3168049	1780919	2433742	2264418	344777
48.5	1071460	629126	2435061	1362438	1374521	384312		48.5	1787565	2939670	1738565	2551943	2254436	294696
49.5	1070026	540621	2446933	1396714	1363573	401890		49.5	1909927	2709074	1703121	2677483	2249901	259521
50.5	1076292	478962	2448738	1423470	1356866	412922		50.5	2042364	2486798	1676124	2807383	2253167	248186
51.5	1090412	439149	2446567	1443925	1355013	419148		51.5	2185051	2280456	1658953	2938662	2265780	262638
52.5	1112512	417398	2445319	1459936	1358791	422063		52.5	2338015	2094955	1652846	3068517	2288583	296141
53.5	1142706	411168	2448671	1473763	1369077	422820		53.5	2501132	1932964	1658936	3194502	2321884	339650
54.5	1181096	419017	2459212	1487868	1386798	422216		54.5	2674124	1795488	1678298	3314674	2365646	386581
55.5	1227771	440434	2478625	1504741	1412893	420730		55.5	2856565	1682414	1711993	3427688	2419665	433141
56.5	1282814	475665	2507902	1526794	1448294	418561		56.5	3047884	1592991	1761113	3532835	2483706	477361
57.5	1346295	525567	2547519	1556305	1493921	415678		57.5	3247388	1526200	1826809	3630023	2557605	518310
58.5	1418271	591462	2597597	1595408	1550684	411872		58.5	3454271	1481020	1910306	3719719	2641329	555616
59.5	1498788	675005	2658019	1646111	1619481	406804		59.5	3667634	1456619	2012910	3802855	2735005	589194
60.5	1587882	778029	2728515	1710329	1701189	400057		60.5	3886513	1452472	2135992	3880725	2838925	619082
61.5	1685578	902393	2808721	1789917	1796653	391191		61.5	4109895	1468434	2280951	3954885	2953541	645353
62.5	1791898	1049810	2898212	1886695	1906654	379795		62.5	4336747	1504781	2449176	4027059	3079441	668056
63.5	1906860	1221685	2996517	2002457	2031879	365540		63.5	4566034	1562232	2641973	4099067	3217326	687195
64.5	2030481	1418955	3103124	2138960	2172880	348232		64.5	4796742	1641951	2860487	4172765	3367986	702719
65.5	2162784	1641963	3217469	2297891	2330027	327870		65.5	5027895	1745543	3105617	4250013	3532267	714520
66.5	2303792	1890359	3338929	2480809	2503472	304724		66.5	5258570	1875028	3377914	4332647	3711040	722447
67.5	2453531	2163045	3466807	2689066	2693112	279433		67.5	5487907	2032805	3677484	4422464	3905165	726306
68.5	2612020	2458167	3600328	2923704	2898555	253173		68.5	5715120	2221592	4003900	4521218	4115457	725875
69.5	2779267	2773151	3738635	3185341	3119099	227922		69.5	5939494	2444339	4356120	4630615	4342642	720914
70.5	2955253	3104775	3880802	3474053	3353721	206770		70.5	6160388	2704115	4732438	4752308	4587312	711178
71.5	3139919	3449274	4025847	3789245	3601071	193982		71.5	6377230	3003943	5130449	4887890	4849878	696446
72.5	3333147	3802463	4172760	4129556	3859482	193942		72.5	6589507	3346615	5547064	5038885	5130518	676564
73.5	3534741	4159878	4320541	4492766	4126982	208785		73.5	6796755	3734450	5978544	5206728	5429119	651515
74.5	3744399	4516921	4468232	4875759	4401328	237079		74.5	6998545	4169028	6420577	5392747	5745225	621527
75.5	3961689	4868995	4614961	5274519	4680041	275284		75.5	7194470	4650901	6868388	5598127	6077972	587233
76.5	4186027	5211639	4759976	5684181	4960456	319740		76.5	7384128	5179293	7316862	5823873	6426039	549885
77.5	4416649	5540650	4902675	6099143	5239779	367447		77.5	7567109	5751819	7760696	6070760	6787596	511636
78.5	4652586	5852183	5042625	6513212	5515152	416034		78.5	7742980	6364252	8194549	6339278	7160265	475829
79.5	4892649	6142835	5179572	6919813	5783717	463562		79.5	7911273	7010355	8613189	6629569	7541097	447119
80.5	5135407	6409712	5313431	7312214	6042691	508378		80.5	8071476	7681827	9011633	6941352	7926572	430979
81.5	5379187	6650473	5444272	7683771	6289426	549042		81.5	8223026	8368361	9385268	7273851	8312627	432122
82.5	5622070	6863351	5572293	8028173	6521472	584301		82.5	8365305	9057861	9729941	7625718	8694706	452294
83.5	5861900	7047157	5697776	8339674	6736627	613090		83.5	8497641	9736787	10042035	7994959	9067855	489281
84.5	6096311	7201265	5821049	8613284	6932977	634547		84.5	8619312	10390641	10318510	8378873	9426834	538077
85.5	6322756	7325581	5942435	8844925	7108924	648035		85.5	8729556	11004567	10556925	8773996	9766261	592867
86.5	6538556	7420499	6062204	9031538	7263199	653150		86.5	8827580	11564008	10755434	9176078	10080775	648339
87.5	6740958	7486840	6180526	9171133	7394864	649731		87.5	8912575	12055392	10912774	9580075	10365204	700186
88.5	6927199	7525796	6297426	9262793	7503303	637858		88.5	8983737	12466786	11028229	9980184	10614734	745200
89.5	7094588	7538853	6412746	9306630	7588204	617845		89.5	9040286	12788464	11101590	10369915	10825064	781238
90.5	7240583	7527728	6526114	9303705	7649533	590228		90.5	9081488	13013351	11133117	10742202	10992540	807167
91.5	7362873	7494296	6636918	9255912	7687500	555754		91.5	9106677	13137313	11123487	11089564	11114260	822791
92.5	7459455	7440525	6744288	9165849	7702529	515369		92.5	9115279	13159262	11073751	11404303	11188149	828748
93.5	7528708	7368414	6847096	9036679	7695224	470227		93.5	9106835	13081098	10985294	11678743	11212993	826362
94.5	7569448	7279946	6943954	8871983	7666333	421713		94.5	9081017	12907485	10859792	11905499	11188448	817442
95.5	7580977	7177033	7033231	8675620	7616715	371521		95.5	9037648	12645492	10699178	12077756	11115019	804032
96.5	7563104	7061488	7113081	8451602	7547319	321788		96.5	8976716	12304140	10505613	12189558	10994007	788130
97.5	7516155	6934989	7181484	8203979	7459152	275358		97.5	8898378	11893891	10281449	12236077	10827449	771414
98.5	7440963	6799063	7236290	7936741	7353264	236107		98.5	8802971	11426117	10029210	12213850	10618037	755027
99.5	7338830	6655071	7275287	7653739	7230732	208964		99.5	8691007	10912589	9751558	12120971	10369031	739470
100.5	7211484	6504206	7296269	7358624	7092646	198450		100.5	8563169	10365005	9451269	11957211	10084163	724636
101.5	7061017	6347489	7297116	7054797	6940105	205431		101.5	8420301	9794597	9131207	11724076	9767545	709973
102.5	6889811	6185780	7275879	6745383	6774213	225853		102.5	8263394	9211808	8794294	11424774	9423568	694722
103.5	6700463	6019786	7230863	6433211	6596081	253720		103.5	8093566	8626055	8443483	11064111	9056804	678160
104.5	6495704	5850078	7160710	6120807	6406824	284021		104.5	7912042	8045582	8081723	10648305	8671913	659807
105.5	6278322	5677107	7064471	5810395	6207574	313372		105.5	7720131	7477377	7711933	10184747	8273547	639548
106.5	6051090	5501226	6941677	5503906	5999475	339638		106.5	7519200	6927166	7336964	9681709	7866260	617681
107.5	5816699	5322711	6792376	5202995	5783695	361507		107.5	7310652	6399449	6959574	9148020	7454424	594894
108.5	5577708	5141780	6617167	4909052	5561427	378214		108.5	7095894	5897588	6582395	8592741	7042155	572176
109.5	5336494	4958621	6417204	4623228	5333887	389384		109.5	6876323	5423906	6207902	8024845	6633244	550685
110.5	5095224	4773408	6194180	4346453	5102316	394939		110.5	6653298	4979822	5838393	7452922	6231109	531587
111.5	4855831	4586323	5950286	4079456	4867974	395035		111.5	6428121	4565974	5475962	6884936	5838748	515868
112.5	4620002	4397574	5688148	3822789	4632128	390018		112.5	6202024	4182357	5122486	6328020	5458722	504178
113.5	4389175	4207411	5410752	3576845	4396046	380389		113.5	5976152	3828444	4779611	5788338	5093136	496720
114.5	4164544	4016140	5121346	3341877	4160977	366768		114.5	5751556	3503304	4448741	5271000	4743650	493238
115.5	3947072	3824128	4823342	3118020	3928140	349864		115.5	5529182	3205703	4131041	4780032	4411489	493088
116.5	3737500	3631813	4520208	2905301	3698705	330446		116.5	5309870	2934196	3827435	4318400	4097475	495383
117.5	3536376	3439704	4215366	2703659	3473776	309316		117.5	5094352	2687199	3538616	3888063	3802058	499144
118.5	3344064	3248375	3912097	2512957	3254373	287283		118.5	4883252	2463056	3265055	3490071	3525359	503435
119.5	3160775	3058463	3613453	2332994	3041421	265146		119.5	4677086	2260087	3007016	3124674	3267216	507450
120.5	2986583	2870656	3322194	2163516	2835737	243669		120.5	4476275	2076628	2764573	2791446	3027230	510552
121.5	2821448	2685677	3040728	2004228	2638020	223566		121.5	4281144	1911059	2537631	2489411	2804811	512284
122.5	2665235	2504270	2771082	1854799	2448847	205472		122.5	4091932	1761830	2325946	2217172	2599220	512352
123.5	2517732	2327182	2514883	1714871	2268667	189906		123.5	3908798	1627472	2129143	1973023	2409609	510602
124.5	2378667	2155143	2273359	1584067	2097809	177228		124.5	3731834	1506608	1946744	1755052	2235060	506993
125.5	2247720	1988846	2047349	1461997	1936478	167591		125.5	3561067	1397957	1778183	1561234	2074610	501567
126.5	2124541	1828932	1837332	1348258	1784766	160909		126.5	3396474	1300336	1622827	1389502	1927285	494426
127.5	2008754	1675970	1643461	1242446	1642658	156872		127.5	3237985	1212659	1479995	1237811	1792113	485711
128.5	1899971	1530447	1465604	1144156	1510044	155002		128.5	3085495	1133932	1348975	1104179	1668145	475587
129.5	1797797	1392754	1303386	1052983	1386730	154743		129.5	2938866	1063252	1229038	986724	1554470	464228
130.5	1701838	1263181	1156237	968529	1272446	155546		130.5	2797941	999796	1119450	883683	1450218	451812
131.5	1611704	1141912	1023433	890404	1166863	156926		131.5	2662543	942821	1019483	793432	1354570	438510
132.5	1527015	1029028	904138	818224	1069601	158494		132.5	2532487	891655	928427	714485	1266763	424485
133.5	1447402	924507	797444	751621	980244	159955		133.5	2407577	845688	845590	645497	1186088	409887
134.5	1372510	828235	702400	690236	898345	161103		134.5	2287620	804370	770313	585262	1111891	394854
135.5	1301999	740009	618044	633725	823444	161802		135.5	2172419	767205	701967	532707	1043575	379512
136.5	1235547	659555	543420	581756	755070	161971		136.5	2061787	733741	639957	486878	980591	363971
137.5	1172848	586536	477603	534013	692750	161571		137.5	1955537	703570	583727	446938	922443	348332
138.5	1113614	520565	419707	490197	636021	160593		138.5	1853497	676317	532756	412151	868680	332682
139.5	1057575	461217	368899	450022	584428	159051		139.5	1755499	651643	486564	381873	818895	317101
140.5	1004477	408045	324402	413216	537535	156972		140.5	1661391	629234	444703	355544	772718	301656
141.5	954086	360589	285500	379526	494925	154394		141.5	1571027	608801	406765	332677	729818	286409
142.5	906181	318383	251542	348712	456204	151359		142.5	1484276	590077	372374	312849	689894	271414
143.5	860562	280970	221934	320547	421003	147914		143.5	1401016	572811	341188	295694	652677	256718
144.5	817041	247904	196146	294821	388978	144103		144.5	1321136	556770	312893	280895	617924	242363
145.5	775448	218761	173700	271338	359811	139974		145.5	1244537	541733	287207	268178	585414	228385
146.5	735627	193135	154175	249913	333213	135571		146.5	1171125	527493	263872	257305	554949	214815
147.5	697439	170652	137196	230376	308916	130934		147.5	1100818	513855	242656	248069	526349	201679
148.5	660757	150962	122435	212568	286681	126102		148.5	1033539	500633	223348	240291	499453	188999
149.5	625468	133746	109602	196344	266290	121113		149.5	969216	487653	205761	233815	474111	176792
150.5	591473	118713	98446	181567	247550	115998		150.5	907783	474756	189723	228503	450191	165071
151.5	558687	105600	88746	168113	230286	110790		151.5	849177	461790	175081	224232	427570	153845
152.5	527035	94172	80311	155867	214346	105515		152.5	793337	448621	161698	220895	406138	143118
153.5	496456	84220	72975	144722	199593	100200		153.5	740204	435129	149451	218392	385794	132891
154.5	466900	75556	66595	134582	185908	94870		154.5	689718	421211	138229	216633	366448	123164
155.5	438326	68018	61048	125358	173187	89546		155.5	641821	406784	127932	215534	348018	113931
156.5	410706	61460	56226	116969	161340	84250		156.5	596450	391785	118472	215014	330430	105190
157.5	384018	55757	52037	109339	150288	79002		157.5	553544	376175	109769	214995	313621	96936
158.5	358249	50798	48403	102403	139963	73820		158.5	513037	359938	101752	215403	297533	89168
159.5	333396	46487	45256	96096	130309	68723		159.5	474861	343085	94358	216160	282116	81890
160.5	309457	42742	42538	90364	121275	63728		160.5	438947	325652	87529	217190	267329	75109
161.5	286441	39491	40199	85156	112822	58850		161.5	405222	307699	81214	218415	253137	68842
162.5	264356	36672	38197	80424	104912	54106		162.5	373610	289311	75367	219755	239511	63111
163.5	243216	34231	36497	76126	97517	49509		163.5	344034	270597	69947	221128	226426	57949
164.5	223033	32123	35067	72224	90612	45074		164.5	316412	251682	64918	222451	213866	53389
165.5	203823	30308	33884	68684	84175	40811		165.5	290664	232709	60247	223640	201815	49469
166.5	185598	28753	32924	65473	78187	36732		166.5	266706	213829	55904	224609	190262	46216
167.5	168369	27430	32172	62564	72634	32847		167.5	244453	195202	51863	225274	179198	43638
168.5	152144	26313	31611	59931	67500	29164		168.5	223821	176986	48099	225554	168615	41717
169.5	136927	25382	31232	57549	62773	25689		169.5	204726	159335	44593	225369	158506	40398
170.5	122716	24621	31025	55399	58440	22428		170.5	187083	142393	41323	224646	148861	39592
171.5	109506	24014	30983	53460	54491	19385		171.5	170808	126288	38273	223321	139673	39187
172.5	97283	23549	31103	51715	50912	16563		172.5	155820	111131	35427	221337	130929	39057
173.5	86030	23217	31381	50148	47694	13967		173.5	142039	97008	32771	218648	122617	39080
174.5	75723	23009	31816	48745	44823	11602		174.5	129386	83984	30292	215224	114722	39146
175.5	66332	22919	32410	47493	42289	9478		175.5	117787	72099	27977	211046	107227	39162
176.5	57821	22942	33164	46380	40077	7616		176.5	107167	61365	25817	206111	100115	39058
177.5	50152	23075	34081	45394	38175	6057		177.5	97457	51773	23801	200435	93367	38783
178.5	43280	23315	35165	44525	36571	4882		178.5	88590	43295	21920	194045	86963	38304
179.5	37157	23660	36422	43763	35251	4201		179.5	80503	35880	20167	186988	80884	37606
180.5	31735	24109	37858	43101	34201	4088		180.5	73135	29465	18532	179324	75114	36684
181.5	26961	24662	39479	42529	33408	4454		181.5	66429	23975	17010	171125	69635	35549
182.5	22783	25320	41291	42039	32858	5113		182.5	60331	19328	15593	162475	64432	34216
183.5	19150	26084	43302	41623	32540	5911		183.5	54792	15437	14275	153466	59493	32709
184.5	16009	26953	45519	41276	32439	6765		184.5	49764	12215	13051	144198	54807	31056
185.5	13311	27930	47946	40988	32544	7636		185.5	45203	9574	11914	134772	50366	29288
186.5	11007	29016	50588	40753	32841	8509		186.5	41069	7434	10860	125288	46163	27436
187.5	9052	30211	53450	40563	33319	9382		187.5	37323	5718	9884	115845	42193	25532
188.5	7404	31516	56532	40412	33966	10256		188.5	33932	4357	8981	106538	38452	23606
189.5	6023	32931	59833	40292	34770	11137		189.5	30863	3289	8146	97452	34938	21687
190.5	4872	34454	63349	40196	35718	12030		190.5	28087	2460	7377	88665	31647	19800
191.5	3920	36084	67072	40116	36798	12939		191.5	25575	1822	6668	80242	28577	17968
192.5	3137	37817	70989	40045	37997	13868		192.5	23305	1338	6015	72238	25724	16208
193.5	2497	39649	75082	39974	39300	14820		193.5	21252	973	5417	64696	23084	14537
194.5	1976	41573	79329	39895	40694	15793		194.5	19396	701	4868	57646	20653	12966
195.5	1556	43581	83701	39801	42160	16788		195.5	17719	501	4365	51109	18423	11502
196.5	1219	45662	88163	39682	43681	17799		196.5	16203	354	3907	45092	16389	10152
197.5	950	47804	92671	39531	45239	18821		197.5	14832	249	3488	39595	14541	8917
198.5	736	49990	97179	39339	46811	19845		198.5	13593	173	3108	34608	12870	7797
199.5	567	52205	101631	39098	48375	20862		199.5	12472	119	2762	30114	11367	6790
200.5	435	54427	105966	38801	49907	21859		200.5	11459	81	2449	26092	10020	5891
201.5	332	56634	110119	38439	51381	22824		201.5	10542	55	2166	22513	8819	5095
202.5	252	58802	114019	38005	52770	23742		202.5	9712	37	1911	19349	7752	4397
203.5	191	60904	117595	37494	54046	24596		203.5	8961	25	1682	16567	6809	3788
204.5	143	62912	120772	36900	55182	25373		204.5	8281	16	1476	14135	5977	3262
205.5	107	64797	123480	36219	56151	26055		205.5	7665	11	1291	12020	5247	2810
206.5	80	66529	125649	35447	56926	26627		206.5	7106	7	1127	10189	4607	2427
207.5	59	68077	127215	34582	57483	27075		207.5	6600	5	980	8612	4049	2104
208.5	44	69414	128123	33626	57801	27387		208.5	6141	3	850	7259	3563	1834
209.5	32	70510	128327	32578	57862	27551		209.5	5724	2	735	6104	3141	1610
210.5	23	71340	127795	31441	57650	27561		210.5	5346	1	634	5122	2776	1426
211.5	17	71883	126506	30221	57157	27412		211.5	5003	0	544	4289	2459	1276
212.5	12	72117	124458	28924	56378	27101		212.5	4691	0	466	3585	2186	1154
213.5	9	72029	121660	27557	55314	26631		213.5	4408	0	397	2993	1950	1054
214.5	6	71610	118143	26130	53972	26007		214.5	4150	0	338	2495	1746	973
215.5	5	70853	113951	24654	52366	25239		215.5	3916	0	286	2078	1570	907
216.5	3	69761	109143	23140	50512	24339		216.5	3703	0	241	1730	1419	852
217.5	2	68340	103792	21602	48434	23321		217.5	3510	0	203	1439	1288	806
218.5	2	66603	97982	20054	46160	22203		218.5	3334	0	170	1197	1175	767
219.5	1	64567	91807	18508	43721	21004		219.5	3174	0	141	996	1078	732
220.5	0	62257	85366	16978	41150	19744		220.5	3029	0	117	829	994	703
221.5	0	59701	78759	15477	38484	18445		221.5	2897	0	97	690	921	676
222.5	0	56930	72089	14019	35759	17125		222.5	2778	0	80	575	858	652
223.5	0	53979	65451	12614	33011	15805		223.5	2670	0	65	480	804	631
224.5	0	50886	58938	11272	30274	14503		224.5	2572	0	53	401	757	612
225.5	0	47690	52630	10003	27581	13234		225.5	2484	0	43	336	716	594
226.5	0	44429	46600	8813	24961	12011		226.5	2405	0	35	282	680	578
227.5	0	41143	40907	7707	22439	10845		227.5	2334	0	28	237	650	564
228.5	0	37868	35597	6690	20039	9745		228.5	2271	0	23	200	623	551
229.5	0	34640	30703	5762	17776	8717		229.5	2214	0	18	169	600	539
230.5	0	31490	26244	4924	15665	7763		230.5	2165	0	14	143	581	529
231.5	0	28447	22230	4174	13713	6884		231.5	2122	0	11	122	564	520
232.5	0	25534	18657	3510	11925	6080		232.5	2085	0	9	104	549	512
233.5	0	22773	15513	2927	10303	5348		233.5	2053	0	7	89	537	506
234.5	0	20179	12777	2420	8844	4685		234.5	2027	0	5	76	527	500
235.5	0	17764	10424	1984	7543	4088		235.5	2006	0	4	66	519	496
236.5	0	15535	8422	1612	6392	3552		236.5	1990	0	3	57	513	493
237.5	0	13495	6739	1298	5383	3073		237.5	1978	0	2	50	508	490
238.5	0	11644	5338	1036	4505	2645		238.5	1972	0	2	44	504	489
239.5	0	9979	4187	820	3746	2266		239.5	1970	0	1	38	502	489
240.5	0	8493	3251	642	3097	1931		240.5	1972	0	1	34	502	490
241.5	0	7179	2498	499	2544	1637		241.5	1978	0	0	30	502	492
242.5	0	6026	1900	384	2077	1379		242.5	1989	0	0	27	504	495
243.5	0	5022	1430	292	1686	1154		243.5	2005	0	0	24	507	499
244.5	0	4156	1065	220	1360	960		244.5	2024	0	0	22	512	504
245.5	0	3414	785	165	1091	793		245.5	2048	0	0	20	517	510
246.5	0	2785	572	122	870	650		246.5	2077	0	0	18	524	518
247.5	0	2255	412	89	689	529		247.5	2110	0	0	17	532	526
248.5	0	1812	294	65	543	428		248.5	2147	0	0	16	541	535
249.5	0	1446	207	46	425	343		249.5	2189	0	0	15	551	546
250.5	0	1145	144	33	330	273		250.5	2235	0	0	14	562	558
251.5	0	899	99	23	255	216		251.5	2286	0	0	13	575	571
252.5	0	701	68	16	196	169		252.5	2343	0	0	13	589	585
253.5	0	542	46	11	150	131		253.5	2404	0	0	12	604	600
254.5	0	416	30	8	114	101		254.5	2470	0	0	12	620	617
255.5	0	317	20	5	85	77		255.5	2542	0	0	11	638	634
256.5	0	239	13	3	64	59		256.5	2619	0	0	11	657	654
257.5	0	179	8	2	47	44		257.5	2701	0	0	11	678	674
258.5	0	133	5	1	35	33		258.5	2789	0	0	11	700	696
259.5	0	98	3	0	26	24		259.5	2883	0	0	11	724	720
260.5	0	72	2	0	19	18		260.5	2983	0	0	11	749	745
261.5	0	52	1	0	13	13		261.5	3089	0	0	11	775	771
262.5	0	37	0	0	10	9		262.5	3201	0	0	12	803	799
263.5	0	27	0	0	7	7		263.5	3320	0	0	12	833	829
264.5	0	19	0	0	5	5		264.5	3444	0	0	13	864	860
265.5	0	13	0	0	3	3		265.5	3575	0	0	13	897	893
266.5	0	9	0	0	2	2		266.5	3713	0	0	14	932	927
267.5	0	6	0	0	2	2		267.5	3856	0	0	15	968	963
268.5	0	4	0	0	1	1		268.5	4006	0	0	16	1005	1000
269.5	0	3	0	0	0	0		269.5	4162	0	0	17	1045	1039
270.5	0	2	0	0	0	0		270.5	4324	0	0	18	1086	1079
271.5	0	1	0	0	0	0		271.5	4492	0	0	20	1128	1121
272.5	0	0	0	0	0	0		272.5	4665	0	0	22	1172	1164
273.5	0	0	0	0	0	0		273.5	4843	0	0	24	1217	1209
274.5	0	0	0	0	0	0		274.5	5026	0	0	27	1263	1254
275.5	0	0	0	0	0	0		275.5	5213	0	0	30	1311	1301
276.5	0	0	0	0	0	0		276.5	5404	0	0	34	1359	1348
277.5	0	0	0	0	0	0		277.5	5597	0	0	38	1409	1396
278.5	0	0	0	0	0	0		278.5	5793	0	0	43	1459	1445
279.5	0	0	0	0	0	0		279.5	5990	0	0	49	1510	1493
280.5	0	0	0	0	0	0		280.5	6188	0	0	56	1561	1542
281.5	0	0	0	0	0	0		281.5	6385	0	0	64	1612	1591
282.5	0	0	0	0	0	0		282.5	6580	0	0	74	1663	1639
283.5	0	0	0	0	0	0		283.5	6772	0	0	86	1714	1686
284.5	0	0	0	0	0	0		284.5	6960	0	0	99	1765	1732
285.5	0	0	0	0	0	0		285.5	7143	0	0	116	1815	1776
286.5	0	0	0	0	0	0		286.5	7319	0	0	135	1864	1819
287.5	0	0	0	0	0	0		287.5	7487	0	0	159	1911	1859
288.5	0	0	0	0	0	0		288.5	7645	0	0	186	1958	1896
289.5	0	0	0	0	0	0		289.5	7791	0	0	219	2003	1930
290.5	0	0	0	0	0	0		290.5	7926	0	0	259	2046	1961
291.5	0	0	0	0	0	0		291.5	8046	0	0	305	2088	1987
292.5	0	0	0	0	0	0		292.5	8150	0	0	361	2128	2009
293.5	0	0	0	0	0	0		293.5	8238	0	0	427	2166	2026
294.5	0	0	0	0	0	0		294.5	8308	0	0	506	2204	2038
295.5	0	0	0	0	0	0		295.5	8359	0	0	599	2240	2045
296.5	0	0	0	0	0	0		296.5	8389	0	0	710	2275	2045
297.5	0	0	0	0	0	0		297.5	8399	0	0	841	2310	2039
298.5	0	0	0	0	0	0		298.5	8386	0	0	995	2345	2027
299.5	0	0	0	0	0	0		299.5	8352	0	0	1177	2382	2009
300.5	0	0	0	0	0	0		300.5	8294	0	0	1391	2421	1985
301.5	0	0	0	0	0	0		301.5	8214	0	0	1641	2464	1955
302.5	0	0	0	0	0	0		302.5	8111	0	0	1932	2511	1921
303.5	0	0	0	0	0	0		303.5	7986	0	0	2270	2564	1885
304.5	0	0	0	0	0	0		304.5	7839	0	0	2662	2625	1848
305.5	0	0	0	0	0	0		305.5	7671	0	0	3114	2696	1813
306.5	0	0	0	0	0	0		306.5	7482	0	0	3631	2778	1786
307.5	0	0	0	0	0	0		307.5	7276	0	0	4222	2874	1773
308.5	0	0	0	0	0	0		308.5	7051	0	0	4892	2986	1779
309.5	0	0	0	0	0	0		309.5	6811	0	0	5648	3115	1814
310.5	0	0	0	0	0	0		310.5	6557	0	0	6495	3263	1884
311.5	0	0	0	0	0	0		311.5	6290	0	0	7439	3432	1995
312.5	0	0	0	0	0	0		312.5	6014	0	0	8482	3624	2152
313.5	0	0	0	0	0	0		313.5	5729	0	0	9627	3839	2355
314.5	0	0	0	0	0	0		314.5	5438	0	0	10874	4078	2603
315.5	0	0	0	0	0	0		315.5	5142	0	0	12220	4341	2893
316.5	0	0	0	0	0	0		316.5	4845	0	0	13659	4626	3220
317.5	0	0	0	0	0	0		317.5	4548	0	0	15185	4933	3581
318.5	0	0	0	0	0	0		318.5	4254	0	0	16784	5259	3970
319.5	0	0	0	0	0	0		319.5	3963	0	0	18442	5601	4381
320.5	0	0	0	0	0	0		320.5	3677	0	0	20139	5954	4807
321.5	0	0	0	0	0	0		321.5	3399	0	0	21855	6314	5242
322.5	0	0	0	0	0	0		322.5	3130	0	0	23564	6673	5678
323.5	0	0	0	0	0	0		323.5	2870	0	0	25238	7027	6108
324.5	0	0	0	0	0	0		324.5	2621	0	0	26847	7367	6523
325.5	0	0	0	0	0	0		325.5	2384	0	0	28359	7686	6914
326.5	0	0	0	0	0	0		326.5	2160	0	0	29744	7976	7274
327.5	0	0	0	0	0	0		327.5	1949	0	0	30970	8230	7594
328.5	0	0	0	0	0	0		328.5	1751	0	0	32008	8440	7867
329.5	0	0	0	0	0	0		329.5	1567	0	0	32833	8600	8086
330.5	0	0	0	0	0	0		330.5	1396	0	0	33421	8704	8246
331.5	0	0	0	0	0	0		331.5	1238	0	0	33757	8749	8341
332.5	0	0	0	0	0	0		332.5	1094	0	0	33828	8730	8370
333.5	0	0	0	0	0	0		333.5	962	0	0	33629	8648	8330
334.5	0	0	0	0	0	0		334.5	843	0	0	33162	8501	8223
335.5	0	0	0	0	0	0		335.5	735	0	0	32436	8293	8050
336.5	0	0	0	0	0	0		336.5	638	0	0	31465	8026	7814
337.5	0	0	0	0	0	0		337.5	552	0	0	30270	7705	7523
338.5	0	0	0	0	0	0		338.5	475	0	0	28877	7338	7181
339.5	0	0	0	0	0	0		339.5	407	0	0	27317	6931	6796
340.5	0	0	0	0	0	0		340.5	347	0	0	25622	6492	6377
341.5	0	0	0	0	0	0		341.5	295	0	0	23827	6031	5933
342.5	0	0	0	0	0	0		342.5	249	0	0	21969	5555	5472
343.5	0	0	0	0	0	0		343.5	210	0	0	20082	5073	5003
344.5	0	0	0	0	0	0		344.5	176	0	0	18199	4594	4535
345.5	0	0	0	0	0	0		345.5	147	0	0	16350	4124	4075
346.5	0	0	0	0	0	0		346.5	122	0	0	14562	3671	3630
347.5	0	0	0	0	0	0		347.5	101	0	0	12857	3239	3206
348.5	0	0	0	0	0	0		348.5	83	0	0	11253	2834	2806
349.5	0	0	0	0	0	0		349.5	68	0	0	9764	2458	2435
350.5	0	0	0	0	0	0		350.5	55	0	0	8398	2113	2095
351.5	0	0	0	0	0	0		351.5	45	0	0	7161	1802	1787
352.5	0	0	0	0	0	0		352.5	36	0	0	6054	1523	1510
353.5	0	0	0	0	0	0		353.5	29	0	0	5074	1276	1266
354.5	0	0	0	0	0	0		354.5	23	0	0	4216	1060	1052
355.5	0	0	0	0	0	0		355.5	19	0	0	3473	873	867
356.5	0	0	0	0	0	0		356.5	15	0	0	2836	713	708
357.5	0	0	0	0	0	0		357.5	12	0	0	2297	577	573
358.5	0	0	0	0	0	0		358.5	9	0	0	1844	463	460
359.5	0	0	0	0	0	0		359.5	7	0	0	1468	369	367
360.5	0	0	0	0	0	0		360.5	6	0	0	1159	291	289
361.5	0	0	0	0	0	0		361.5	4	0	0	908	228	227
362.5	0	0	0	0	0	0		362.5	3	0	0	705	177	176
363.5	0	0	0	0	0	0		363.5	3	0	0	543	136	136
364.5	0	0	0	0	0	0		364.5	2	0	0	415	104	104
365.5	0	0	0	0	0	0		365.5	2	0	0	314	79	78
366.5	0	0	0	0	0	0		366.5	1	0	0	236	59	59
367.5	0	0	0	0	0	0		367.5	0	0	0	176	44	44
368.5	0	0	0	0	0	0		368.5	0	0	0	130	33	33
369.5	0	0	0	0	0	0		369.5	0	0	0	96	24	24
370.5	0	0	0	0	0	0		370.5	0	0	0	70	18	17
371.5	0	0	0	0	0	0		371.5	0	0	0	50	13	13
372.5	0	0	0	0	0	0		372.5	0	0	0	36	9	9
373.5	0	0	0	0	0	0		373.5	0	0	0	26	6	6
374.5	0	0	0	0	0	0		374.5	0	0	0	18	5	5
375.5	0	0	0	0	0	0		375.5	0	0	0	13	3	3
376.5	0	0	0	0	0	0		376.5	0	0	0	9	2	2
377.5	0	0	0	0	0	0		377.5	0	0	0	6	2	2
378.5	0	0	0	0	0	0		378.5	0	0	0	4	1	1
379.5	0	0	0	0	0	0		379.5	0	0	0	3	0	0
380.5	0	0	0	0	0	0		380.5	0	0	0	2	0	0
381.5	0	0	0	0	0	0		381.5	0	0	0	1	0	0
382.5	0	0	0	0	0	0		382.5	0	0	0	0	0	0
383.5	0	0	0	0	0	0		383.5	0	0	0	0	0	0
384.5	0	0	0	0	0	0		384.5	0	0	0	0	0	0
385.5	0	0	0	0	0	0		385.5	0	0	0	0	0	0
386.5	0	0	0	0	0	0		386.5	0	0	0	0	0	0
387.5	0	0	0	0	0	0		387.5	0	0	0	0	0	0
388.5	0	0	0	0	0	0		388.5	0	0	0	0	0	0
389.5	0	0	0	0	0	0		389.5	0	0	0	0	0	0
390.5	0	0	0	0	0	0		390.5	0	0	0	0	0	0
391.5	0	0	0	0	0	0		391.5	0	0	0	0	0	0
392.5	0	0	0	0	0	0		392.5	0	0	0	0	0	0
393.5	0	0	0	0	0	0		393.5	0	0	0	0	0	0
394.5	0	0	0	0	0	0		394.5	0	0	0	0	0	0
395.5	0	0	0	0	0	0		395.5	0	0	0	0	0	0
396.5	0	0	0	0	0	0		396.5	0	0	0	0	0	0
397.5	0	0	0	0	0	0		397.5	0	0	0	0	0	0
398.5	0	0	0	0	0	0		398.5	0	0	0	0	0	0
399.5	0	0	0	0	0	0		399.5	0	0	0	0	0	0
400.5	0	0	0	0	0	0		400.5	0	0	0	0	0	0
401.5	0	0	0	0	0	0		401.5	0	0	0	0	0	0
402.5	0	0	0	0	0	0		402.5	0	0	0	0	0	0
403.5	0	0	0	0	0	0		403.5	0	0	0	0	0	0
404.5	0	0	0	0	0	0		404.5	0	0	0	0	0	0
405.5	0	0	0	0	0	0		405.5	0	0	0	0	0	0
406.5	0	0	0	0	0	0		406.5	0	0	0	0	0	0
407.5	0	0	0	0	0	0		407.5	0	0	0	0	0	0
408.5	0	0	0	0	0	0		408.5	0	0	0	0	0	0
409.5	0	0	0	0	0	0		409.5	0	0	0	0	0	0
410.5	0	0	0	0	0	0		410.5	0	0	0	0	0	0
411.5	0	0	0	0	0	0		411.5	0	0	0	0	0	0
412.5	0	0	0	0	0	0		412.5	0	0	0	0	0	0
413.5	0	0	0	0	0	0		413.5	0	0	0	0	0	0
414.5	0	0	0	0	0	0		414.5	0	0	0	0	0	0
415.5	0	0	0	0	0	0		415.5	0	0	0	0	0	0
416.5	0	0	0	0	0	0		416.5	0	0	0	0	0	0
417.5	0	0	0	0	0	0		417.5	0	0	0	0	0	0
418.5	0	0	0	0	0	0		418.5	0	0	0	0	0	0
419.5	0	0	0	0	0	0		419.5	0	0	0	0	0	0
420.5	0	0	0	0	0	0		420.5	0	0	0	0	0	0
421.5	0	0	0	0	0	0		421.5	0	0	0	0	0	0
422.5	0	0	0	0	0	0		422.5	0	0	0	0	0	0
423.5	0	0	0	0	0	0		423.5	0	0	0	0	0	0
424.5	0	0	0	0	0	0		424.5	0	0	0	0	0	0
425.5	0	0	0	0	0	0		425.5	0	0	0	0	0	0
426.5	0	0	0	0	0	0		426.5	0	0	0	0	0	0
427.5	0	0	0	0	0	0		427.5	0	0	0	0	0	0
428.5	0	0	0	0	0	0		428.5	0	0	0	0	0	0
429.5	0	0	0	0	0	0		429.5	0	0	0	0	0	0
430.5	0	0	0	0	0	0		430.5	0	0	0	0	0	0
431.5	0	0	0	0	0	0		431.5	0	0	0	0	0	0
432.5	0	0	0	0	0	0		432.5	0	0	0	0	0	0
433.5	0	0	0	0	0	0		433.5	0	0	0	0	0	0
434.5	0	0	0	0	0	0		434.5	0	0	0	0	0	0
435.5	0	0	0	0	0	0		435.5	0	0	0	0	0	0
436.5	0	0	0	0	0	0		436.5	0	0	0	0	0	0
437.5	0	0	0	0	0	0		437.5	0	0	0	0	0	0
438.5	0	0	0	0	0	0		438.5	0	0	0	0	0	0
439.5	0	0	0	0	0	0		439.5	0	0	0	0	0	0
440.5	0	0	0	0	0	0		440.5	0	0	0	0	0	0
441.5	0	0	0	0	0	0		441.5	0	0	0	0	0	0
442.5	0	0	0	0	0	0		442.5	0	0	0	0	0	0
443.5	0	0	0	0	0	0		443.5	0	0	0	0	0	0
444.5	0	0	0	0	0	0		444.5	0	0	0	0	0	0
445.5	0	0	0	0	0	0		445.5	0	0	0	0	0	0
446.5	0	0	0	0	0	0		446.5	0	0	0	0	0	0
447.5	0	0	0	0	0	0		447.5	0	0	0	0	0	0
448.5	0	0	0	0	0	0		448.5	0	0	0	0	0	0
449.5	0	0	0	0	0	0		449.5	0	0	0	0	0	0
450.5	0	0	0	0	0	0		450.5	0	0	0	0	0	0
451.5	0	0	0	0	0	0		451.5	0	0	0	0	0	0
452.5	0	0	0	0	0	0		452.5	0	0	0	0	0	0
453.5	0	0	0	0	0	0		453.5	0	0	0	0	0	0
454.5	0	0	0	0	0	0		454.5	0	0	0	0	0	0
455.5	0	0	0	0	0	0		455.5	0	0	0	0	0	0
456.5	0	0	0	0	0	0		456.5	0	0	0	0	0	0
457.5	0	0	0	0	0	0		457.5	0	0	0	0	0	0
458.5	0	0	0	0	0	0		458.5	0	0	0	0	0	0
459.5	0	0	0	0	0	0		459.5	0	0	0	0	0	0
460.5	0	0	0	0	0	0		460.5	0	0	0	0	0	0
461.5	0	0	0	0	0	0		461.5	0	0	0	0	0	0
462.5	0	0	0	0	0	0		462.5	0	0	0	0	0	0
463.5	0	0	0	0	0	0		463.5	0	0	0	0	0	0
464.5	0	0	0	0	0	0		464.5	0	0	0	0	0	0
465.5	0	0	0	0	0	0		465.5	0	0	0	0	0	0
466.5	0	0	0	0	0	0		466.5	0	0	0	0	0	0
467.5	0	0	0	0	0	0		467.5	0	0	0	0	0	0
468.5	0	0	0	0	0	0		468.5	0	0	0	0	0	0
469.5	0	0	0	0	0	0		469.5	0	0	0	0	0	0
470.5	0	0	0	0	0	0		470.5	0	0	0	0	0	0
471.5	0	0	0	0	0	0		471.5	0	0	0	0	0	0
472.5	0	0	0	0	0	0		472.5	0	0	0	0	0	0
473.5	0	0	0	0	0	0		473.5	0	0	0	0	0	0
474.5	0	0	0	0	0	0		474.5	0	0	0	0	0	0
475.5	0	0	0	0	0	0		475.5	0	0	0	0	0	0
476.5	0	0	0	0	0	0		476.5	0	0	0	0	0	0
477.5	0	0	0	0	0	0		477.5	0	0	0	0	0	0
478.5	0	0	0	0	0	0		478.5	0	0	0	0	0	0
479.5	0	0	0	0	0	0		479.5	0	0	0	0	0	0
480.5	0	0	0	0	0	0		480.5	0	0	0	0	0	0
481.5	0	0	0	0	0	0		481.5	0	0	0	0	0	0
482.5	0	0	0	0	0	0		482.5	0	0	0	0	0	0
483.5	0	0	0	0	0	0		483.5	0	0	0	0	0	0
484.5	0	0	0	0	0	0		484.5	0	0	0	0	0	0
485.5	0	0	0	0	0	0		485.5	0	0	0	0	0	0
486.5	0	0	0	0	0	0		486.5	0	0	0	0	0	0
487.5	0	0	0	0	0	0		487.5	0	0	0	0	0	0
488.5	0	0	0	0	0	0		488.5	0	0	0	0	0	0
489.5	0	0	0	0	0	0		489.5	0	0	0	0	0	0
490.5	0	0	0	0	0	0		490.5	0	0	0	0	0	0
491.5	0	0	0	0	0	0		491.5	0	0	0	0	0	0
492.5	0	0	0	0	0	0		492.5	0	0	0	0	0	0
493.5	0	0	0	0	0	0		493.5	0	0	0	0	0	0
494.5	0	0	0	0	0	0		494.5	0	0	0	0	0	0
495.5	0	0	0	0	0	0		495.5	0	0	0	0	0	0
496.5	0	0	0	0	0	0		496.5	0	0	0	0	0	0
497.5	0	0	0	0	0	0		497.5	0	0	0	0	0	0
498.5	0	0	0	0	0	0		498.5	0	0	0	0	0	0
499.5	0	0	0	0	0	0		499.5	0	0	0	0	0	0
500.5	0	0	0	0	0	0		500.5	0	0	0	0	0	0

## Sheet: Fig 1c
	Fig 1c

## Sheet: Fig 1f
	Fig 1f

## Sheet: Fig 2a
	Fig 2a

## Sheet: Fig 2b
	Fig 2b

## Sheet: Fig 2c
	Fig 2c
		B05						pls1						pls1com						tsp3						tsp3com
		leaf area	leision area	relative leision	B05 relative average leision	average relative leision size		leaf area	leision area	relative leision	B05 relative average leision	average relative leision size		leaf area	leision area	relative leision	B05 relative average leision	average relative leision size		leaf area	leision area	relative leision	B05 relative average leision	average relative leision size		leaf area	leision area	relative leision	B05 relative average leision	average relative leision size
	R1	2.092	0.239	0.114245	0.106136	1.0764		2.412	0.025	0.0103648	0.106136	0.0976561		2.155	0.118	0.0547564	0.106136	0.515907		1.418	0.153	0.107898	0.106136	1.0166		2.615	0.123	0.0470363	0.106136	0.44317
	R2	2.115	0.199	0.0940898	0.106136	0.886501		1.713	0.023	0.0134267	0.106136	0.126505		1.743	0.096	0.0550775	0.106136	0.518932		1.582	0.15	0.0948167	0.106136	0.893349		1.569	0.202	0.128744	0.106136	1.21301
	R3	2.228	0.181	0.0812388	0.106136	0.76542		2.867	0.036	0.0125567	0.106136	0.118307		2.307	0.176	0.0762896	0.106136	0.718789		1.412	0.13	0.092068	0.106136	0.867452		2.47	0.21	0.0850202	0.106136	0.801049
	R4	1.71	0.19	0.111111	0.106136	1.04687		2.518	0.064	0.025417	0.106136	0.239475		2.182	0.181	0.0829514	0.106136	0.781557		1.865	0.19	0.101877	0.106136	0.959868		2.038	0.208	0.102061	0.106136	0.961603
	R5	1.879	0.223	0.11868	0.106136	1.11819		2.563	0.041	0.0159969	0.106136	0.15072		1.905	0.168	0.088189	0.106136	0.830904		2.292	0.247	0.107766	0.106136	1.01536		1.873	0.235	0.125467	0.106136	1.18213
	R6	2.33	0.181	0.0776824	0.106136	0.731913		2.084	0.027	0.0129559	0.106136	0.122068		2.645	0.137	0.0517958	0.106136	0.488013		3.307	0.224	0.0677351	0.106136	0.638191		2.083	0.223	0.107057	0.106136	1.00868
	R7	1.554	0.224	0.144144	0.106136	1.35811		1.758	0.032	0.0182025	0.106136	0.171501		1.561	0.228	0.14606	0.106136	1.37616		2.782	0.15	0.053918	0.106136	0.508008		1.332	0.135	0.101351	0.106136	0.954918
	R8	2.025	0.122	0.0602469	0.106136	0.567638		2.041	0.053	0.0259677	0.106136	0.244664		1.244	0.17	0.136656	0.106136	1.28755		2.087	0.17	0.0814566	0.106136	0.767473		1.874	0.247	0.131804	0.106136	1.24184
	R9	1.512	0.178	0.117725	0.106136	1.10919		1.654	0.018	0.0108827	0.106136	0.102535		1.593	0.133	0.0834903	0.106136	0.786633		2.008	0.157	0.0781873	0.106136	0.736669		1.442	0.159	0.110264	0.106136	1.03889
	R10	1.519	0.216	0.142199	0.106136	1.33978		1.694	0.018	0.0106257	0.106136	0.100114		2.045	0.202	0.0987775	0.106136	0.930668		2.036	0.188	0.0923379	0.106136	0.869995		2.012	0.235	0.116799	0.106136	1.10047
					Standard deviation	0.259129					Standard deviation	0.0549524					Standard deviation	0.306653					Standard deviation	0.165354					Standard deviation	0.236071
											P value	<0.0001					P value	0.2407					P value	0.2574					P value	0.9993

## Sheet: Fig 2d
	Fig 2d
		Bc-siR3.1	Bc-siR3.2	Bc-siR5			sRNA level relative to B05					Statistical analysis (p value)
		Ct value	Ct value	Ct value			Bc-siR3.1	Bc-siR3.2	Bc-siR5			Bc-siR3.1	Bc-siR3.2	Bc-siR5
	B05-R1	19.7068	25.4862	25.618		B05-R1	1.02071	1.11485	0.900908		B05
	B05-R2	19.7148	25.6237	25.2822		B05-R2	1.01504	1.01345	1.13706		Δbcpls1	<0.001	0.0072	0.001
	B05-R3	19.7875	25.8192	25.5022		B05-R3	0.965193	0.885071	0.976196		Δbcpls1/BcPLS1-CFP	0.9261	0.6443	0.7218
	Δbcpls1-R1	22.0028	27.1194	27.0162		Δbcpls1-R1	0.203618	0.322356	0.379414		Δbctsp3	0.9189	0.9998	0.8296
	Δbcpls1-R2	21.5613	27.3701	27.3841		Δbcpls1-R2	0.278064	0.29806	0.232948		Δbctsp3/BcTSP3-CFP	0.5688	0.6821	0.9916
	Δbcpls1-R3	21.6243	27.111	27.2658		Δbcpls1-R3	0.27993	0.408433	0.294515
	Δbcpls1/BcPLS1-CFP-R1	19.8807	25.0663	25.38		Δbcpls1/BcPLS1-CFP-R1	0.886422	1.33781	1.17941
	Δbcpls1/BcPLS1-CFP-R2	19.6967	25.1899	25.4612		Δbcpls1/BcPLS1-CFP-R2	1.01266	1.35083	0.883294
	Δbcpls1/BcPLS1-CFP-R3	19.8648	26.0268	25.085		Δbcpls1/BcPLS1-CFP-R3	0.947828	0.865974	1.33537
	Δbctsp3-R1	20.0094	25.7715	25.1752		Δbctsp3-R1	0.810748	0.820553	1.35922
	Δbctsp3-R2	19.6889	25.42	25.321		Δbctsp3-R2	1.01814	1.15171	0.973438
	Δbctsp3-R3	19.7683	25.8442	25.508		Δbctsp3-R3	1.01338	0.982778	0.996012
	Δbctsp3/BcTSP3-CFP-R1	20.047	25.7058	25.565		Δbctsp3/BcTSP3-CFP-R1	0.789908	0.858783	1.03746
	Δbctsp3/BcTSP3-CFP-R2	20.0437	25.1927	25.4162		Δbctsp3/BcTSP3-CFP-R2	0.796119	1.34825	0.911248
	Δbctsp3/BcTSP3-CFP-R3	19.6454	25.4197	25.592		Δbctsp3/BcTSP3-CFP-R3	1.10349	1.31899	0.93968

## Sheet: Fig 2e
	Fig 2e
		leafe area	leision size	relative leision	B05 relative average leision	average relative leision size			leafe area	leision size	relative leision	B05 relative average leision	average relative leision size
	B05-1	3.151	0.606	0.19232	0.18267	1.05283		pls1+EV-1	3.171	0.343	0.108168	0.18267	0.592148
	B05-2	2.993	0.445	0.14868	0.18267	0.813927		pls1+EV-2	3.024	0.371	0.122685	0.18267	0.671621
	B05-3	2.658	0.526	0.197893	0.18267	1.08334		pls1+EV-3	3.152	0.354	0.11231	0.18267	0.614822
	B05-4	2.505	0.438	0.17485	0.18267	0.957191		pls1+EV-4	2.738	0.405	0.147918	0.18267	0.809755
	B05-5	2.976	0.297	0.0997984	0.18267	0.546331		pls1+EV-5	2.647	0.402	0.15187	0.18267	0.831389
	B05-6	2.874	0.526	0.18302	0.18267	1.00192		pls1+EV-6	1.874	0.202	0.107791	0.18267	0.590084
	B05-7	2.615	0.566	0.216444	0.18267	1.18489		pls1+EV-7	2.598	0.383	0.147421	0.18267	0.807034
	B05-8	3.212	0.526	0.163761	0.18267	0.896484		pls1+EV-8	2.863	0.343	0.119804	0.18267	0.655851
	B05-9	2.713	0.672	0.247696	0.18267	1.35597		pls1+EV-9	1.989	0.256	0.128708	0.18267	0.704591
	B05-10	3.036	0.614	0.20224	0.18267	1.10713		pls1+EV-10	1.74	0.332	0.190805	0.18267	1.04453
					Standard deviation	0.219875						Standard deviation	0.142538
												P value	0.0002
		leafe area	leision size	relative leision	B05 relative average leision	average relative leision size			leafe area	leision size	relative leision	B05 relative average leision	average relative leision size
	pls1-1	2.654	0.068	0.0256217	0.18267	0.140262		ev-1	2.056	0.017	0.00826848	0.18267	0.0452645
	pls1-2	2.652	0.068	0.025641	0.18267	0.140368		ev-2	2.131	0.01	0.00469263	0.18267	0.0256891
	pls1-3	2.528	0.099	0.0391614	0.18267	0.214383		ev-3	2.491	0.005	0.00200723	0.18267	0.0109882
	pls1-4	2.436	0.03	0.0123153	0.18267	0.067418		ev-4	2.81	0.007	0.0024911	0.18267	0.0136372
	pls1-5	2.251	0.059	0.0262106	0.18267	0.143486		ev-5	1.772	0.021	0.011851	0.18267	0.0648765
	pls1-6	2.431	0.047	0.0193336	0.18267	0.105839		ev-6	2.032	0.017	0.00836614	0.18267	0.0457991
	pls1-7	3.072	0.036	0.0117187	0.18267	0.0641525		ev-7	1.828	0.017	0.00929978	0.18267	0.0509102
	pls1-8	3.648	0.034	0.00932018	0.18267	0.0510219		ev-8	2.569	0.02	0.00778513	0.18267	0.0426185
	pls1-9	2.619	0.04	0.015273	0.18267	0.0836097		ev-9	1.959	0.009	0.00459418	0.18267	0.0251501
	pls1-10	2.284	0.068	0.0297723	0.18267	0.162984		ev-10	1.736	0.007	0.00403226	0.18267	0.022074
					Standard deviation	0.0518858						Standard deviation	0.0176654
					P value	<0.0001						P value	<0.0001

## Sheet: Fig 2f
	Fig 2f
		leaf area	leision area	relative leision	B05 relative average leision	average relative leision size			leaf area	leision area	relative leision	B05 relative average leision	average relative leision size
	B05-1	2.661	0.461	0.173243	0.156626	1.1061		dcl+EV-1	2.139	0.216	0.100982	0.156626	0.644732
	B05-2	3.229	0.526	0.162899	0.156626	1.04005		dcl+EV-2	2.448	0.236	0.0964052	0.156626	0.615513
	B05-3	3.227	0.438	0.13573	0.156626	0.866586		dcl+EV-3	3.439	0.213	0.0619366	0.156626	0.395443
	B05-4	2.357	0.269	0.114128	0.156626	0.728667		dcl+EV-4	2.525	0.304	0.120396	0.156626	0.768686
	B05-5	2.611	0.519	0.198774	0.156626	1.2691		dcl+EV-5	1.82	0.271	0.148901	0.156626	0.95068
	B05-6	3.163	0.408	0.128991	0.156626	0.823564		dcl+EV-6	2.783	0.216	0.0776141	0.156626	0.495538
	B05-7	2.348	0.445	0.189523	0.156626	1.21004		dcl+EV-7	3.219	0.269	0.0835663	0.156626	0.533541
	B05-8	2.202	0.304	0.138056	0.156626	0.88144		dcl+EV-8	1.545	0.142	0.0919094	0.156626	0.586809
	B05-9	2.144	0.371	0.173041	0.156626	1.10481		dcl+EV-9	2.878	0.261	0.090688	0.156626	0.57901
	B05-10	2.884	0.438	0.151872	0.156626	0.969651		dcl+EV-10	3.002	0.266	0.0886076	0.156626	0.565728
					Standard deviation	0.175722						Standard deviation	0.153041
												P value	<0.0001
		leaf area	leision area	relative leision	B05 relative average leision	average relative leision size			leaf area	leision area	relative leision	B05 relative average leision	average relative leision size
	dcl-1	2.978	0.142	0.047683	0.156626	0.304439		ev-1	2.808	0.003	0.00106838	0.156626	0.0068212
	dcl-2	3.545	0.085	0.0239774	0.156626	0.153087		ev-2	3.293	0.008	0.0024294	0.156626	0.0155108
	dcl-3	3.185	0.102	0.0320251	0.156626	0.204469		ev-3	2.935	0.011	0.00374787	0.156626	0.0239288
	dcl-4	2.178	0.189	0.0867769	0.156626	0.554039		ev-4	2.793	0.012	0.00429646	0.156626	0.0274313
	dcl-5	2.594	0.068	0.0262143	0.156626	0.167369		ev-5	2.059	0.004	0.00194269	0.156626	0.0124034
	dcl-6	3.073	0.057	0.0185486	0.156626	0.118426		ev-6	3.359	0.008	0.00238166	0.156626	0.0152061
	dcl-7	2.75	0.102	0.0370909	0.156626	0.236812		ev-7	3.109	0.051	0.016404	0.156626	0.104734
	dcl-8	2.943	0.142	0.0482501	0.156626	0.30806		ev-8	2.787	0.04	0.0143524	0.156626	0.0916346
	dcl-9	3.581	0.119	0.0332309	0.156626	0.212168		ev-9	2.274	0.007	0.00307828	0.156626	0.0196537
	dcl-10	2.063	0.068	0.0329617	0.156626	0.210449		ev-10	2.344	0.017	0.00725256	0.156626	0.046305
					Standard deviation	0.123583						Standard deviation	0.0344337
					P value	<0.0001						P value	<0.0001

## Sheet: Fig 3a
	Fig 3a
		wt						chc2						ap2
		leafe area	leision size	relative leision	WT average leision	average relative leision size		leafe area	leision size	relative leision	WT average leision	average relative leision size		leafe area	leision size	relative leision		average relative leision size
	1	2.632	0.223	0.0847264	0.10554	0.802786		2.557	0.103	0.0402816	0.10554	0.381669		0.6315	0.008945	0.0141647	0.10554	0.134211
	2	2.374	0.223	0.0939343	0.10554	0.890031		2.345	0.08	0.0341151	0.10554	0.323242		0.8715	0.028145	0.0322949	0.10554	0.305995
	3	2.672	0.178	0.0666168	0.10554	0.631196		1.933	0.082	0.0424211	0.10554	0.401942		1.1775	0.055325	0.0469851	0.10554	0.445186
	4	1.822	0.255	0.139956	0.10554	1.32609		2.012	0.053	0.0263419	0.10554	0.249591		1.191	0.02573	0.0216037	0.10554	0.204696
	5	2.155	0.239	0.110905	0.10554	1.05083		2.472	0.073	0.0295307	0.10554	0.279805		1.131	0.03893	0.0344209	0.10554	0.326139
	6	2.261	0.303	0.134011	0.10554	1.26976		2.171	0.125	0.0575772	0.10554	0.545546		0.9315	0.028945	0.0310735	0.10554	0.294423
	7	2.058	0.205	0.0996113	0.10554	0.943821		2.792	0.15	0.0537249	0.10554	0.509046		0.684	0.017052	0.0249298	0.10554	0.236211
	8	2.456	0.256	0.104235	0.10554	0.987626		2.542	0.123	0.0483871	0.10554	0.45847		0.663	0.01689	0.0254751	0.10554	0.241378
	9	2.665	0.31	0.116323	0.10554	1.10216		2.67	0.092	0.0344569	0.10554	0.326481		0.813	0.02439	0.03	0.10554	0.284251
	10	2.084	0.219	0.105086	0.10554	0.995697		2.709	0.138	0.0509413	0.10554	0.482671		0.6735	0.02205	0.0327394	0.10554	0.310207
					Standard deviation	0.206144					Standard deviation	0.101029					Standard deviation	0.0826868
											P value	<0.0001					P value	<0.0001

[truncated: 35 more sheets: Fig 3b, Fig 3c, Fig 3d, Fig 3e, Fig 4a, Fig 4b, Fig 4c, Fig 4d, Fig 4e, Fig 4f, Fig 5, Fig 6c, Fig 6d, Sup Fig 2c, Sup Fig4a, Sup Fig4b, Sup Fig4c, Sup Fig4d, Sup Fig5c, Sup Fig 5d …]
